# Supplementary material for: Comparative Study of Pain-Related Responses of Male Piglets up to Seven Days of Age to the Application of Different Local Anaesthetics and Subsequent Castration
Source: Animals (Basel). 2022 Oct 19;12(20):2833. doi: 10.3390/ani12202833 (PMC9597853; doi:10.3390/ani12202833)
Supplement: Supplementary file 1 [file animals-12-02833-s001.zip]

Archive with 1 entries (1 files):
- animals-1904905-supplementary.pdf
